# Supplementary material for: A Deep Analysis of the Small Non-Coding RNA Population in Schistosoma japonicum Eggs
Source: PLoS One. 2013 May 14;8(5):e64003. doi: 10.1371/journal.pone.0064003 (PMC3653858; doi:10.1371/journal.pone.0064003)
Supplement: Table S1 — General information of the S. japonicum egg small RNA library, SjE. (XLS) [file pone.0064003.s004.xls]

## Sheet: Sheet1
Table S1. General information of the S. japonicum egg small RNA library, SjE.
	SjE
	#	%
Total Reads	34244779	100
Low Quality	49680	0.145073
High Quality	34195099	99.8549
adaptor3 null	6084	0.0177662
insert null	5708	0.0166682
5' adaptor contaminants	88432	0.258235
size < 18 nt	3726470	10.8819
polyA	140	0.000408821
size >= 18 nt	30368265	88.68
