# Supplementary material for: A Deep Analysis of the Small Non-Coding RNA Population in Schistosoma japonicum Eggs
Source: PLoS One. 2013 May 14;8(5):e64003. doi: 10.1371/journal.pone.0064003 (PMC3653858; doi:10.1371/journal.pone.0064003)
Supplement: Table S2 — Data statistics of the S. japonicum egg small RNA library, SjE. (XLS) [file pone.0064003.s005.xls]

## Sheet: Sheet1
Table S2. Data statistics of the S. japonicum egg small RNA library, SjE.
Libraries	Total Reads	High Qulity Reads	Total Distinct Reads	Redundancy(%)a	Perfect Matchedb Genomec	%	Total of Perfect	%
SjE	34244779	30368265	3053121	89.9463	849354	27.8192	21738041	71.5814
a Redundancy=100-(Total Distinct Clean Reads/Total Clean Reads x 100)
b using soap2.20 aligner: soap.huge -M 0 -r 2
c Schistosoma japonicum Genome were downlaod from Chinese National Human Genome Center(http://lifecenter.sgst.cn/schistosoma/cn/schistosomaCnIndexPage.do)
