# Supplementary material for: A Deep Analysis of the Small Non-Coding RNA Population in Schistosoma japonicum Eggs
Source: PLoS One. 2013 May 14;8(5):e64003. doi: 10.1371/journal.pone.0064003 (PMC3653858; doi:10.1371/journal.pone.0064003)
Supplement: Table S3 — Detailed information of all known miRNAs expressed in different small RNA libraries of S. japonicum . (XLS) [file pone.0064003.s006.xls]

## Sheet: Total_Known_Mature_Info
Table S3. Detailed information of all known miRNAs expressed in different small RNA libraries of S. japonicum.
MicroRNA	Database (Adding ± 2bp variant)								Normalization (TPM)						P-value
	Sequence	Length	SjC	SjL	SjH	SjM	SjF	SjE	SjC	SjL	SjH	SjM	SjF	SjE	SjC/SjL	SjC/SjH	SjC/SjM	SjC/SjF	SjC/SjE	SjL/SjH	SjL/SjM	SjL/SjF	SjL/SjE	SjH/SjM	SjH/SjF	SjH/SjE	SjM/SjF	SjM/SjE	SjF/SjE
sja-let-7	GGAGGUAGUUCGUUGUGUGGU	21	625	1385	14423	12003	8398	3190	56.7266	194.626	5792.19	1698.79	604.495	146.747	0	0	0	0	0	0	0	0	0	0	0	0	0	0	0
sja-miR-71	UGAAAGACGAUGGUAGUGAGA	21	1118139	765814	248933	215303	350428	1515924	101485	107615	99970	30471.9	25224.1	69736	0	0	0	0	0	0	0	0	0	0	0	0	0	0	0
sja-bantam	UGAGAUCGCGAUUAAAGCUGGU	22	33923	3367	1700	14950	116884	56524	3078.94	473.145	682.71	2115.88	8413.41	2600.23	0	0	0	0	0	0	0	0	0	0	0	0	0	0	0
sja-miR-125a	UCCCUGAGACCCUUUGAUUGUC	22	43	28	104	3452	1107	3	3.90279	3.93468	41.7658	488.562	79.6828	0.138007	0.973269	0	0	0	0	0	0	0	0	0	0	0	0	0	0
sja-miR-125b	UCCCUGAGACUGAUAAUUGCUC	22	2585	1863	5464	459216	165375	118	234.621	261.796	2194.31	64992.9	11903.8	5.42827	0.000308	0	0	0	0	0	0	0	0	0	0	0	0	0	0
sja-miR-1	UGGAAUGUGGCGAAGUAUGGUC	22	2068980	843229	150799	288745	129537	734680	187786	118494	60560	40866.1	9324.19	33797	0	0	0	0	0	0	0	0	0	0	0	0	0	0	0
sja-miR-2a-5p	CAGUCAAUAUUGGCUGAUGGCA	22	200	4	0	0	2	33	18.1525	0.562097	0	0	0.143962	1.51808	0	0	0	0	0	0.23678	0.046275	0.089641	0.050617	.	0.549354	0.051865	0.313189	0.001056	5.4e-05
sja-miR-2a-3p	UCACAGCCAGUAUUGAUGAACG	22	174147	114134	5604	25757	48055	92642	15806	16038.6	2250.53	3645.39	3459.04	4261.75	0.000111	0	0	0	0	0	0	0	0	0	0	0	0	0	0
sja-miR-2b-5p	CGUCUCAAAGGACUGUGAGCCA	22	1573	116	7	14	32	100	142.769	16.3008	2.81116	1.98142	2.30339	4.60023	0	0	0	0	0	0	0	0	0	0.44757	0.632489	0.2032	0.638124	0.002368	0.000513
sja-miR-2b-3p	UAUCACAGCCCUGCUUGGGACACA	24	3022	1767	51	359	811	7085	274.284	248.306	20.4813	50.8093	58.3765	325.926	0.000886	0	0	0	0	0	0	0	0	0	0	0	0.028388	0	0
sja-miR-7-5p	UGGAAGACUGGUGAUAUGUUGUU	23	234517	56466	50623	170885	27142	169834	21285.4	7934.84	20329.9	24185.4	1953.7	7812.76	0	0	0	0	0	0	0	0	0.001353	0	0	0	0	0	0
sja-miR-7-3p	CAACUUAUCGCAUUCUUCCAUG	22	77	21	7	11	1	51	6.98872	2.95101	2.81116	1.55683	0.0719809	2.34612	0.000304	0.016965	0	0	0	0.911416	0.080533	0	0.375275	0.214939	0	0.653247	2.2e-05	0.214128	0
sja-miR-8-3p	UAAUACUGUUAGGUAAAGAUGCC	23	1285	299	399	1088	224	2323	116.63	42.0167	160.236	153.985	16.1237	106.863	0	0	0	0	0.011855	0	0	0	0	0.496495	0	0	0	0	0
sja-miR-10-5p	AACCCUGUAGACCCGAGUUUGG	22	15678	6562	2239	13496	8546	3087	1422.98	922.119	899.169	1910.09	615.149	142.009	0	0	0	0	0	0.302879	0	0	0	0	0	0	0	0	0
sja-miR-10-3p	AAAUUCGAGUCUAUAAGGAAAGA	23	35	32	45	49	47	17	3.17669	4.49677	18.0717	6.93498	3.3831	0.782039	0.153284	0	0.000297	0.777935	0	0	0.054731	0.212825	0	1e-06	0	0	0.000329	0	0
sja-miR-31-5p	UGGCAAGAUUACGGCGAAGCUGA	23	267	16	28	53	146	7	24.2336	2.24839	11.2446	7.5011	10.5092	0.322016	0	7.5e-05	0	0	0	0	7e-06	0	1e-06	0.081036	0.742974	0	0.034627	0	0
sja-miR-31-3p	AGCUUCACUUUAUUUUGCCAA	21	2	1	0	0	0	0	0.181525	0.140524	0	0	0	0	0.833975	0.501381	0.257418	0.112279	0.046983	0.554161	0.319037	0.162345	0.080503	.	.	.	.	.	.
sja-miR-36-5p	GAAGAAUGCCGAUCCGGUCAGCC	23	674	150	7	12	23	770	61.174	21.0786	2.81116	1.69836	1.65556	35.4218	0	0	0	0	0	0	0	0	0	0.284246	0.214635	0	0.942856	0	0
sja-miR-36-3p	CCACCGGGUAGACAUUCAUUCGC	23	451504	76054	3357	11868	8836	238862	40979.7	10687.4	1348.15	1679.68	636.023	10988.2	0	0	0	0	0	0	0	0	0	0	0	0	0	0	0
sja-miR-61	UGACUAGAAAGUGCACUCACUU	22	9083	6860	1548	12886	3685	10050	824.396	963.996	621.668	1823.76	265.25	462.323	0	0	0	0	0	0	0	0	0	0	0	0	0	0	0
sja-miR-71b-5p	UGAAAGACUUGAGUAGUGAGACG	23	331629	222334	165017	24386	115170	1292860	30099.5	31243.3	66269.8	3451.36	8290.04	59474.5	0	0	0	0	0	0	0	0	0	0	0	0	0	0	0
sja-miR-71b-3p	CCUCAUACUAAGUCUUUCCCG	21	927	136	25	1	23	100	84.1369	19.1113	10.0399	0.14153	1.65556	4.60023	0	0	0	0	0	0.002617	0	0	0	0	0	0.000344	0.002199	0	4e-06
sja-miR-124-5p	CCAUUUUCCGCGAUUGCCUUGAUUU	25	187	144	2	3	0	136	16.9726	20.2355	0.803188	0.424591	0	6.25631	0.112277	0	0	0	0	0	0	0	0	0.477586	0.000837	0.000637	0.015152	0	0
sja-miR-124-3p	UAAGGCACGCGGUGAAUGUCA	21	229035	40058	1962	6176	1485	191469	20787.8	5629.12	787.927	874.091	106.892	8808.02	0	0	0	0	0	0	0	0	0	6.1e-05	0	0	0	0	0
sja-miR-133	UUGGUCCCUAUCAACCAGCUGU	22	134	13	1	7	1	35	12.1622	1.82681	0.401594	0.990712	0.0719809	1.61008	0	0	0	0	0	0.108841	0.18494	3e-06	0.697216	0.382307	0.170424	0.138377	0.00129	0.236241	8e-06
sja-miR-190-5p	UGAUAUGUAUGGGUUACUUGGUG	23	95856	68078	8436	59815	61631	66837	8700.13	9566.6	3387.85	8465.63	4436.25	3074.66	0	0	0	0	0	0	0	0	0	0	0	0	0	0	0
sja-miR-190-3p	CAGUGACCAGACAUAUCCCU	20	2040	1528	215	216	496	738	185.156	214.721	86.3427	30.5705	35.7025	33.9497	1.2e-05	0	0	0	0	0	0	0	0	0	0	0	0.056709	0.175129	0.385868
sja-miR-219-5p	UGAUUGUCCAUUCGCAUUUCU	21	21067	5862	524	9463	1903	1837	1912.09	823.753	210.435	1339.3	136.98	84.5062	0	0	0	0	0	0	0	0	0	0	0	0	0	0	0
sja-miR-219-3p	AGAGGUGUUAAUGGACAUCAUA	22	77	16	12	77	13	9	6.98872	2.24839	4.81913	10.8978	0.935751	0.414021	1.3e-05	0.228364	0.005447	0	0	0.040847	0	0.015367	5e-06	0.006878	5e-06	0	0	0	0.053234
sja-miR-277	UAAAUGCAUUUUCUGGCCCG	20	40730	20975	717	14104	13488	17567	3696.76	2947.49	287.943	1996.14	970.878	808.122	0	0	0	0	0	0	0	0	0	0	0	0	0	0	0
sja-miR-307	UCACAACCUACUUGAUUGAG	20	60	40	0	32	11	410	5.44575	5.62097	0	4.52897	0.79179	18.8609	0.876707	0.000231	0.399044	0	0	0.000183	0.361479	0	0	0.000785	0.160276	0	0	0	0
sja-miR-310	AUAUUGCAAAUUCCCGGCCUUU	22	164	56	19	38	70	155	14.8851	7.86935	7.63029	5.37815	5.03866	7.13036	2.8e-05	0.004969	0	0	0	0.907491	0.068456	0.012162	0.526893	0.210847	0.106147	0.780369	0.746201	0.118023	0.015379
sja-miR-2162-5p	AGUGAGAUUGUUGCAUAUUUACA	23	13078	6871	1402	1821	4919	4809	1186.99	965.541	563.035	257.727	354.074	221.225	0	0	0	0	0	0	0	0	0	0	0	0	0	0	0
sja-miR-2162-3p	UAUUAUGCAACGUUUCACUCU	21	62055	49722	2787	20458	20955	45325	5632.27	6987.14	1119.24	2895.43	1508.36	2085.05	0	0	0	0	0	0	0	0	0	0	0	0	0	0	0
sja-miR-3479-5p	AGGUGGAUGUUAGUGCAAUUUA	22	11466	3172	501	621	2142	742	1040.68	445.743	201.199	87.8903	154.183	34.1337	0	0	0	0	0	0	0	0	0	0	0	0	0	0	0
sja-miR-3479-3p	UAUUGCACUUACCUUCGCCUUG	22	11278	4552	414	2361	3023	9202	1023.62	639.666	166.26	334.153	217.598	423.313	0	0	0	0	0	0	0	0	0	0	0	0	0	0	0
sja-miR-2c-5p	ACCCUUGUUCGACUGUGAUGUG	22	5847	3482	361	45	353	1261	530.689	489.305	144.975	6.36886	25.4092	58.0089	0.000148	0	0	0	0	0	0	0	0	0	0	0	0	0	0
sja-miR-2c-3p	UAUCACAGCCGUGCUUAAGGGC	22	146	203	18	10	160	2075	13.2513	28.5264	7.22869	1.4153	11.5169	95.4548	0	0.013766	0	0.219947	0	0	0	0	0	4e-06	0.058695	0	0	0	0
sja-miR-2d-5p	GUCAUCCAUGGAUUGUGAUUUU	22	360	402	14	16	44	129	32.6745	56.4907	5.62232	2.26448	3.16716	5.9343	0	0	0	0	0	0	0	0	0	0.010127	0.057945	0.847785	0.248263	0.000159	0.000256
sja-miR-2d-3p	UAUCACAGUCCUGCUUAGGUGA	22	556	1008	89	82	299	12496	50.464	141.648	35.7419	11.6055	21.5223	574.845	0	0.002395	0	0	0	0	0	0	0	0	2.2e-05	0	0	0	0
sja-miR-3480-5p	GCAGGAGUUUGAUUUCACAU	20	32	17	5	24	19	50	2.9044	2.38891	2.00797	3.39673	1.36764	2.30012	0.514355	0.440164	0.561598	0.00776	0.301723	0.732439	0.264394	0.090567	0.892673	0.279383	0.442027	0.771951	0.002171	0.114136	0.051079
sja-miR-3480-3p	AAACAGACAUACCAAUGCAG	20	65	23	6	16	42	99	5.89957	3.23206	2.40956	2.26448	3.0232	4.55423	0.011806	0.030048	0.000366	0.000581	0.103992	0.520269	0.27193	0.796731	0.136533	0.896771	0.60241	0.123594	0.323627	0.00814	0.025048
sja-miR-3481-5p	UUCUUUACAGUGGGUCUCUUU	21	41	15	4	26	39	77	3.72126	2.10786	1.60638	3.67979	2.80725	3.54218	0.056254	0.09867	0.964338	0.206128	0.798614	0.628174	0.081725	0.343983	0.062902	0.112322	0.281428	0.113542	0.283612	0.866552	0.235697
sja-miR-3481-3p	GGUGAUCUUUGUAUGGACAA	20	57	32	31	54	101	345	5.17346	4.49677	12.4494	7.64263	7.27007	15.8708	0.525338	4.9e-05	0.038657	0.039055	0	2.5e-05	0.016154	0.016801	0	0.02875	0.008014	0.194233	0.766859	0	0
sja-miR-3482-5p	ACUCCUCGGCAGUGUUCGCAAACCU	25	0	2	1	4	1	2	0	0.281048	0.401594	0.566121	0.0719809	0.0920046	0.07846	0.035423	0.012508	0.373174	0.314022	0.769546	0.409236	0.230074	0.239747	0.757605	0.170424	0.188493	0.028565	0.016449	0.840774
sja-miR-3482-3p	AUGCGCACUGCCGAGGAUUUC	21	47	29	11	34	61	89	4.26584	4.0752	4.41753	4.81203	4.39083	4.09421	0.846464	0.916907	0.592336	0.881708	0.819827	0.819762	0.510372	0.740788	0.982639	0.805164	0.985234	0.811972	0.668547	0.422471	0.673835
sja-miR-3483-5p	AGCUGAGAUGGUUAGGACAU	20	1259	346	210	361	1080	3489	114.27	48.6214	84.3347	51.0924	77.7393	160.502	0	4.3e-05	0	0	0	0	0.509898	0	0	0	0.280101	0	0	0	0
sja-miR-3483-3p	AUGCCUGACCACCGUCUACUU	21	1321	424	43	153	575	1229	119.897	59.5822	17.2685	21.6541	41.389	56.5368	0	0	0	0	0	0	0	0	0.351514	0.188856	0	0	0	0	0
sja-miR-3484-5p	UUAGGUUUCGUUGUUUGUAUUU	22	14	8	0	1	2	0	1.27068	1.12419	0	0.14153	0.143962	0	0.782139	0.075275	0.010102	0.000492	0	0.094304	0.020198	0.002056	1e-06	0.552746	0.549354	.	0.988903	0.079427	0.07689
sja-miR-3484-3p	AUACAAACAGCUAAACUUAU	20	2	1	0	0	2	4	0.181525	0.140524	0	0	0.143962	0.184009	0.833975	0.501381	0.257418	0.816254	0.987478	0.554161	0.319037	0.984256	0.808877	.	0.549354	0.498468	0.313189	0.254187	0.776319
sja-miR-3485-5p	GCGUCACUUGUGGUGUAGGCGA	22	1073	435	45	321	895	2095	97.3882	61.128	18.0717	45.4312	64.4229	96.3748	0	0	0	0	0.780515	0	5.2e-05	0.369002	0	0	0	0	0	0	0
sja-miR-3485-3p	GUUUACUGACGAAAGGACGCAU	22	903	153	178	132	539	1089	81.9586	21.5002	71.4837	18.682	38.7977	50.0965	0	0.095156	0	0	0	0	0.236518	0	0	0	0	1e-05	0	0	1e-06
sja-miR-3486-5p	UCUCUGUGUUGAAUUUGA	18	12	1	1	5	6	7	1.08915	0.140524	0.401594	0.707651	0.431885	0.322016	0.019823	0.317879	0.414284	0.055282	0.006456	0.437104	0.100644	0.273534	0.424823	0.600214	0.946312	0.836012	0.410065	0.167692	0.596425
sja-miR-3486-3p	AGGUCUAUUGAUGCUGAGAUU	21	68	11	8	18	33	116	6.17185	1.54577	3.21275	2.54754	2.37537	5.33627	4e-06	0.07542	0.000564	3e-06	0.340426	0.10743	0.18714	0.213668	2.9e-05	0.584235	0.441784	0.160612	0.81121	0.00283	2.5e-05
sja-miR-2e-5p	UACCAACUUAGACUGAGUUAU	21	1379	2054	64	563	414	416	125.162	288.637	25.702	79.6815	29.8001	19.137	0	0	0	0	0	0	0	0	0	0	0.270255	0.027479	0	0	0
sja-miR-2e-3p	UAUCACAGUCCAAGCUUUGGU	21	1112	3216	221	1184	462	5423	100.928	451.926	88.7523	167.572	33.2552	249.471	0	0.080666	0	0	0	0	0	0	0	0	0	0	0	0	0
sja-miR-3487	UCCUCGAACUGUUGUGGCCA	20	18026	1807	933	3520	7187	30177	1636.09	253.927	374.687	498.186	517.327	1388.21	0	0	0	0	0	0	0	0	0	0	0	0	0.066786	0	0
sja-miR-3488	GCUCCGGUAGCUUAGUUGGU	20	431	292	144	434	1401	15007	39.1187	41.033	57.8295	61.4241	100.845	690.357	0.528409	4.4e-05	0	0	0	0.000709	0	0	0	0.530554	0	0	0	0	0
sja-miR-3489	GCCACAACAGUUCGAGGACG	20	17332	1457	999	3240	5844	28828	1573.1	204.744	401.192	458.558	420.656	1326.15	0	0	0	0	0	0	0	0	0	0.000219	0.166303	0	8.1e-05	0	0
sja-miR-3490	UCCUUUGGGUUGUGGGGAUA	20	813	103	54	111	310	1139	73.7899	14.474	21.6861	15.7099	22.3141	52.3966	0	0	0	0	0	0.015395	0.549135	0.000125	0	0.050997	0.846488	0	0.001428	0	0
sja-miR-3491	UGAGCGAUUACUGGAGUUCA	20	1474	472	107	265	1127	1150	133.784	66.3274	42.9706	37.5055	81.1224	52.9027	0	0	0	0	0	4.4e-05	0	0.000234	3.4e-05	0.234622	0	0.039293	0	0	0
sja-miR-3492	AUCCGUGCUGAGAUUUCGUCU	21	3213	800	440	540	1779	4204	291.62	112.419	176.701	76.4263	128.054	193.394	0	0	0	0	0	0	0	0.002204	0	0	0	0.071497	0	0	0
sja-miR-3493	UGGAUUUCAGUAGCAUCCACU	21	472	104	64	171	800	363	42.8399	14.6145	25.702	24.2017	57.5847	16.6988	0	0.000106	0	0	0	0.000317	4.1e-05	0	0.230285	0.681417	0	0.001348	0	5.7e-05	0
sja-miR-3494	GACAGAAGACUGCCGCUCAUUU	22	4889	1592	576	707	2402	3353	443.738	223.714	231.318	100.062	172.898	154.246	0	0	0	0	0	0.491764	0	0	0	0	0	0	0	0	1.9e-05
sja-miR-3495	UCAAAAUCGUUGGCAAUGGCU	21	1529	665	203	178	1187	2213	138.776	93.4486	81.5236	25.1924	85.4413	101.803	0	0	0	0	0	0.088397	0	0.064297	0.052743	0	0.536526	0.0024	0	0	1e-06
sja-miR-3496	CGGCGUCUGGACGUUUGGUUUU	22	9835	870	158	842	1539	2899	892.65	122.256	63.4519	119.168	110.779	133.361	0	0	0	0	0	0	0.596692	0.020059	0.024458	0	0	0	0.088456	0.004029	0
sja-miR-3497	CGCAAGGGACUACCAUGGCA	20	122	50	18	46	165	209	11.073	7.02621	7.22869	6.51039	11.8768	9.61448	0.00629	0.08879	0.001897	0.557188	0.214718	0.917674	0.708923	0.001005	0.045467	0.706458	0.043285	0.244006	0.000252	0.015993	0.042056
sja-miR-3498	UAGACGGUUUGAAACAUGGA	20	647	314	37	156	650	829	58.7234	44.1246	14.859	22.0787	46.7876	38.1359	3e-05	0	0	4.1e-05	0	0	0	0.39376	0.027582	0.029268	0	0	0	0	9.2e-05
sja-miR-3499	UCUGAAUCCGUGCUGAGAUUUU	22	3726	1283	236	493	2021	4300	338.181	180.292	94.7762	69.7744	145.473	197.81	0	0	0	0	0	0	0	0	0.003544	0.000103	0	0	0	0	0
sja-miR-3500	AGGAGAUCGGUGGUAGAUUGU	21	313	55	70	23	145	634	28.4087	7.72883	28.1116	3.25519	10.4372	29.1655	0	0.936622	0	0	0.703505	0	0.000328	0.056882	0	0	0	0.770109	0	0	0
sja-miR-3501	AACCUUGUAGUUUCGUUGUG	20	365	84	30	27	102	816	33.1283	11.804	12.0478	3.82132	7.34205	37.5379	0	0	0	0	0.047056	0.923427	0	0.001142	0	5e-06	0.015995	0	0.002132	0	0
sja-miR-3502	GUGACGAUCGUACAUGUCUU	20	4407	2303	1705	1888	3316	16697	399.991	323.627	684.718	267.209	238.689	768.1	0	0	0	0	0	0	0	0	0	0	0	6e-06	8.9e-05	0	0
sja-miR-3503	AGCGGAAUCCAGGACACGCGUUU	23	3979	948	312	657	1299	2421	361.144	133.217	125.297	92.9854	93.5032	111.372	0	0	0	0	0	0.347609	0	0	3e-06	1.3e-05	3e-06	0.050004	0.907651	4e-05	0
sja-miR-3504	GUGUGGUUGUCAGAAGGGGC	20	113	7	8	5	11	126	10.2562	0.983669	3.21275	0.707651	0.79179	5.79629	0	0.000797	0	0	8e-06	0.015403	0.572075	0.652938	0	0.003565	0.001088	0.100584	0.834915	0	0
sja-miR-3505	UGACUGUCUGGACACAGUAGUUU	23	500	156	75	211	797	990	45.3813	21.9218	30.1196	29.8629	57.3688	45.5423	0	0.000857	0	3.8e-05	0.948528	0.023176	0.003289	0	0	0.949238	0	0.000507	0	0	1e-06
sja-miR-3506	ACGAGGUUAGACGACGAGUG	20	290	225	20	60	297	280	26.3211	31.6179	8.03188	8.49181	21.3783	12.8806	0.038758	0	0	0.011601	0	0	0	8e-06	0	0.829228	1e-05	0.039434	0	0.003179	0
sja-miR-3507	AGAGAAUAGGGCAUGGGUACU	21	116	34	57	26	64	418	10.5285	4.77782	22.8909	3.67979	4.60678	19.229	3.2e-05	1e-06	0	0	0	0	0.314813	0.863597	0	0	0	0.216394	0.332993	0	0
