# Supplementary material for: A Deep Analysis of the Small Non-Coding RNA Population in Schistosoma japonicum Eggs
Source: PLoS One. 2013 May 14;8(5):e64003. doi: 10.1371/journal.pone.0064003 (PMC3653858; doi:10.1371/journal.pone.0064003)
Supplement: Table S4 — Statistical analysis for determining whether one specific tRF was significantly differentially expressed between any two small RNA libraries. (XLS) [file pone.0064003.s007.xls]

## Sheet: Sheet1
Table S4. Statistical analysis for determining whether one specific tRF was significantly differentially expressed between any two small RNA libraries.
Name	Expression (TPM)						P-value
	SjC	SjL	SjH	SjM	SjF	SjE	SjC/SjL	SjC/SjH	SjC/SjM	SjC/SjF	SjC/SjE	SjL/SjH	SjL/SjM	SjL/SjF	SjL/SjE	SjH/SjM	SjH/SjF	SjH/SjE	SjM/SjF	SjM/SjE	SjF/SjE
Sj-tRF001-1	3982	624	113	1118	943	85833	0	0	0	0	0	0	0	1e-06	0	0	4.7e-05	0	0	0	0
Sj-tRF001-2	124	23	503	66	22	124	0	0	0.220624	0	0	0	4e-06	0.01455	0.01121	0	0	0	0	0.001076	0
Sj-tRF001-3	1313	2710	478	5257	4285	1294	0	0	0	0	0	0	0	0	0	0	0	0	0	0	0
Sj-tRF001-4	141	37	15	90	105	620	0	0.004503	0.972307	3.6e-05	0	0.630292	2e-06	0.049067	0	0.005991	0.410123	0	0.000238	0	0
Sj-tRF002	31	246	5	145	74	550	0	0.48185	0	0.002413	0	0	0	0	4.4e-05	0	0.028088	0	0	0.024651	0
Sj-tRF003-1	101	144	265	214	171	20281	0	0	0	0.018433	0	0	0.000165	9e-06	0	0	0	0	0	0	0
Sj-tRF003-2	204	140	436	290	228	20085	0.580427	0	0	0.210439	0	0	0	0.09091	0	0	0	0	0	0	0
Sj-tRF004-1	56	82	59	153	439	14508	1e-06	0	0	0	0	1.6e-05	3e-06	0	0	0.556755	0.037193	0	5.1e-05	0	0
Sj-tRF004-2	34	275	73	294	432	5539	0	0	0	0	0	0.035302	0.377977	0.004762	0	0.007108	0.641415	0	0.000111	0	0
Sj-tRF005	135	242	264	643	567	12524	0	0	0	0	0	0	0	0.017342	0	0.036474	0	0	0	0	0
Sj-tRF006	2	3	2	4	3	130	0.341824	0.103506	0.165954	0.848973	0	0.472505	0.698457	0.403891	0	0.684776	0.122429	0.000916	0.189751	0	0
Sj-tRF007	15	14	3	6	19	2410	0.319123	0.846643	0.323995	0.989507	0	0.436253	0.076243	0.299273	0	0.619054	0.838186	0	0.304267	0	0
Sj-tRF008-1	50	44	308	50	79	2486	0.133019	0	0.025114	0.21097	0	0	0.513471	0.65618	0	0	0	0.194083	0.225307	0	0
Sj-tRF008-2	129	14	118	5	28	2420	0	0	0	0	0	0	0.040442	0.94114	0	0	0	0	0.024098	0	0
Sj-tRF009	59	31	17	145	63	2284	0.351239	0.376438	0	0.358249	0	0.133287	0	0.854714	0	6e-06	0.13171	0	0	0	0
Sj-tRF010	21	71	209	88	63	61	0	0	0	0.000387	0.123964	0	0.163565	3e-06	0	0	0	0	0	0	0.006981
