# Supplementary material for: A Deep Analysis of the Small Non-Coding RNA Population in Schistosoma japonicum Eggs
Source: PLoS One. 2013 May 14;8(5):e64003. doi: 10.1371/journal.pone.0064003 (PMC3653858; doi:10.1371/journal.pone.0064003)
Supplement: Table S5 — The information of the probes used in Northern blot analysis. (XLS) [file pone.0064003.s008.xls]

## Sheet: Sheet1
Table S5. The information of probes used in Northern blot analysis.
MicroRNA	Target Sequence (5'-3')	LNA Probes	RNA Tm (°C)
sja-miR-71b-5p	UGAAAGACUUGAGUAGUGAGACG	/5DigN/CGTCTCACTACTCAAGTCTTTCA	84
sja-miR-71	UGAAAGACGAUGGUAGUGAGA	/5DigN/TCTCACTACCATCGTCTTTCA	87
sja-miR-1	UGGAAUGUGGCGAAGUAUGGUC	/5DigN/GACCATACTTCGCCACATTCCA	88
sja-miR-36-3p	CCACCGGGUAGACAUUCAUUCGC	/5DigN/GCGAATGAATGTCTACCCGG	81
sja-bantam	UGAGAUCGCGAUUAAAGCUGGU	/5DigN/ACCAGCTTTAATCGCGATCTCA	80
sja-miR-7-5p	UGGAAGACUGGUGAUAUGUUGUU	/5DigN/AACAACATATCACCAGTCTTCCA	85
sja-miR-61	UGACUAGAAAGUGCACUCACUU	/5DigN/AAGTGAGTGCACTTTCTAGTCA	75
tRFs	Target Sequence (5'-3')	LNA Probes	RNA Tm (°C)
Sj-tRF-001-1	GGGGGUGUAGCUCAGUGGU	/5DigN/ACCACTGAGCTACACCC	87
Sj-tRF-003	GGUUCGGUGGUGUAGUGGUUAUC	/5DigN/GATAACCACTACACCACCGAA	82
Sj-tRF-010	GCCGGAGUAGCUCAGUUGGGAGAGC	/5DigN/TCCCAACTGAGCTACTCCG	88
